# Supplementary material for: Therapeutic Drug Monitoring of Ivacaftor, Lumacaftor, Tezacaftor, and Elexacaftor in Cystic Fibrosis: Where Are We Now?
Source: Pharmaceutics. 2022 Aug 11;14(8):1674. doi: 10.3390/pharmaceutics14081674 (PMC9412421; doi:10.3390/pharmaceutics14081674)
Supplement: Supplementary file 1 [file pharmaceutics-14-01674-s001.zip]

Archive with 1 entries (1 files):
- pharmaceutics-1786435-supplementary.pdf
